# Supplementary material for: Associations of Polymorphisms in DNA Repair Genes and MDR1 Gene with Chemotherapy Response and Survival of Non-Small Cell Lung Cancer
Source: PLoS One. 2014 Jun 16;9(6):e99843. doi: 10.1371/journal.pone.0099843 (PMC4059653; doi:10.1371/journal.pone.0099843)
Supplement: Dataset S1 — (XLS) [file pone.0099843.s003.xls]

## Sheet: N=352
Group	Sex	Age	Histology	Stage	Smoking (pack-years)	ECOG performance status	CT measurable	Surgery	Radiation therapy	Chemotherapy	Chemotherapy response	Survival	Endpoint	XRCC1 rs1799966	ERCC1 rs11615	MDR1 rs1045642	XPD rs13181	XRCC3 rs1799794	BRCA1 rs1799966
1	M	42	b	3	15	2	1	1	0	i	PD	12.5	0	0	0	0	0	1	0
1	W	44	d	3	0	1	1	1	1	o	SD	38.3	1	0	0	1	1	1	0
1	W	44	a	3	0	1	1	1	1	b	PD	33.3	0	1	1	1	0	0	1
1	W	66	b	2	0	1	1	1	0	b	SD	36.6	1	1	1	1	0	0	0
1	M	44	b	5	0	1	1	1	0	b	PD	41.5	1	1	0	2	0	0	0
1	W	72	b	3	0	1	1	1	0	a	PD	44.7	1	1	0	1	0	0	0
1	M	75	b	3	0	1	1	1	0	e	SD	5	1	1	0	1	0	0	0
1	M	58	a	3	80	1	1	1	1	e	PR	15.2	0	2	0	2	0	0	1
1	M	62	d	1	0	1	1	1	0	b	SD	39.6	1	1	1	1	0	0	1
1	M	65	a	4	40	1	1	1	0	b	SD	44.3	1	1	1	1	0	2	1
1	W	55	b	3	0	1	1	1	1	b	SD	33	0	1	0	1	0	0	2
1	W	57	b	5	0	1	1	1	0	b	SD	33.8	0	1	2	0	0	0	1
1	M	53	d	3	20	1	1	1	1	m	PD	102.1	0	0	0	1	0	0	2
1	W	52	b	2	0	1	1	1	0	e	SD	40.3	1	0	0	0	0	1	0
1	W	53	b	3	0	1	1	1	0	b	SD	18.5	0	1	0	1	0	1	0
1	M	59	b	2	30	1	1	1	0	a	SD	22.9	1	0	0	2	0	2	1
1	M	63	b	4	30	1	1	1	0	b	SD	1.7	1	1	0	0	0	1	1
1	M	75	a	4	0	1	1	1	0	o	UN	3.5	0	1	1	0	1	2	1
1	M	61	d	1	30	1	1	1	0	l	SD	36.1	1	1	0	0	0	1	0
1	M	50	b	1	23	1	1	1	0	o	UN	39.9	1	1	1	1	0	0	1
1	M	56	b	3	0	1	1	1	1	e	PD	46.4	0	0	0	1	0	0	0
1	M	49	a	5	45	1	1	1	0	g	SD	32.5	1	1	1	1	0	0	0
1	M	68	d	2	32.5	1	1	1	0	l	SD	38.3	1	1	1	0	0	1	0
1	M	43	a	5	75	1	1	1	1	e	PD	39.3	0	0	1	0	0	1	0
1	M	55	b	3	0	1	1	1	0	e	SD	4.5	1	1	1	1	0	1	0
1	W	62	e	3	0	1	1	1	0	g	SD	100.7	0	0	0	0	0	1	1
1	M	61	a	4	60	1	1	1	0	a	SD	34.6	1	1	0	2	0	0	0
1	M	66	a	5	30	1	1	1	0	b	SD	29	1	0	0	0	0	0	0
1	M	62	a	5	0	1	1	1	1	h	SD	32.8	1	1	0	1	0	0	1
1	M	76	a	3	80	1	1	1	0	j	PD	41.7	0	0	1	1	0	0	1
1	M	49	b	4	0	1	1	1	1	b	PD	44.5	0	0	0	0	0	2	0
1	M	81	d	3	0	1	1	1	0	n	PD	22.7	1	0	1	1	1	0	1
1	M	65	b	3	15	1	1	1	0	a	SD	29.2	1	1	1	1	0	1	1
1	M	42	e	3	0	1	1	1	0	o	UN	29	1	1	0	1	0	0	1
1	W	40	d	2	0	1	1	1	0	o	UN	28.8	1	1	0	1	0	2	1
1	M	71	b	2	0	1	1	1	0	e	SD	28.6	1	0	0	1	0	2	0
1	W	61	b	5	0	1	1	1	0	f	PR	3.4	1	1	0	1	0	2	2
1	W	52	c	2	0	1	1	1	1	b	SD	21.9	0	0	1	0	0	1	0
1	W	44	b	2	0	1	1	1	0	o	UN	28.8	1	0	0	0	0	1	0
1	M	72	d	5	0	1	1	1	0	g	SD	32.4	1	0	1	0	0	2	1
1	M	63	a	5	15	1	1	1	1	e	SD	18.8	0	0	1	1	1	1	1
1	M	60	a	2	40	1	1	1	0	e	SD	26.1	1	1	0	0	0	1	0
1	W	56	d	2	0	1	1	1	0	o	UN	28.8	1	1	1	0	0	1	1
1	M	65	a	3	40	1	1	1	1	b	SD	43.8	1	0	0	0	1	0	1
1	M	63	b	2	20	1	1	1	0	e	PD	17.2	0	1	0	1	0	1	1
1	W	39	d	4	0	1	1	1	0	e	PD	29	0	0	0	1	0	1	0
1	M	52	b	3	20	1	1	1	1	b	PD	30.2	1	0	0	1	0	1	1
1	M	61	b	2	40	1	1	1	1	g	PD	31.3	1	0	0	0	0	1	0
1	M	55	a	5	30	1	1	1	0	b	PD	8.1	0	0	0	0	1	1	0
1	M	43	a	4	20	1	1	1	0	f	PD	28.2	1	1	1	0	0	2	0
1	W	51	b	5	0	1	1	1	0	a	SD	28	1	1	0	1	0	1	0
1	M	69	a	5	30	1	1	1	0	m	PD	16.6	0	0	2	0	0	2	2
1	W	49	b	3	0	1	1	1	0	m	UN	1.7	1	0	1	1	0	1	0
1	M	72	a	3	30	1	1	1	1	e	PD	19.3	0	0	0	0	0	1	1
1	M	66	b	2	0	1	1	1	0	a	SD	26.5	0	1	1	1	0	1	1
1	W	64	b	3	0	1	1	1	0	a	PR	50.7	1	1	0	0	1	1	2
1	M	80	a	3	0	1	1	1	0	o	UN	178.6	0	0	1	0	0	0	1
1	W	60	b	5	0	1	1	1	0	b	SD	3.4	1	0	1	1	0	0	1
1	M	63	a	3	0	1	1	1	0	o	UN	0.8	1	0	1	0	0	1	0
1	M	65	b	2	40	1	1	1	0	o	UN	28.6	1	0	1	1	0	0	0
1	M	60	a	3	40	1	1	1	0	b	PD	16.6	1	1	0	0	0	2	1
1	M	73	a	3	40	1	1	1	0	b	SD	7.4	0	1	0	0	0	2	1
1	W	62	a	4	0	1	1	1	0	a	PD	23.1	1	1	1	2	0	2	0
1	M	66	b	5	30	1	1	1	0	g	SD	29.5	1	1	0	1	0	2	1
1	M	36	b	3	17	1	1	1	0	f	SD	19.6	1	0	0	2	0	0	1
1	W	77	a	3	20	1	1	1	1	g	SD	40.1	1	1	1	0	0	0	1
1	M	70	b	3	20	1	1	1	1	b	SD	29	0	0	0	1	0	1	0
1	M	64	a	5	40	1	1	1	0	g	SD	29.4	1	1	0	1	0	1	1
1	M	66	b	4	80	1	1	1	0	o	UN	28.3	1	1	1	1	0	2	0
1	W	84	b	2	0	1	1	1	0	o	UN	18.5	0	0	1	0	0	2	0
1	M	63	a	3	60	1	1	1	0	m	SD	57.6	0	0	1	1	0	1	1
1	W	57	b	4	0	1	1	1	0	f	SD	30	1	2	1	1	0	0	2
1	W	59	a	5	0	1	1	1	0	a	PD	29.6	1	1	0	0	0	1	0
1	M	58	a	4	40	1	1	1	1	i	SD	20.8	0	1	0	1	1	0	2
1	W	75	b	3	0	1	1	1	0	e	PD	53	1	0	0	0	0	2	1
1	W	26	d	2	0	1	1	1	0	o	UN	0.8	1	1	0	0	0	2	1
1	M	51	a	4	15	1	1	1	1	f	PR	33	1	1	0	0	0	1	0
1	W	68	b	3	0	1	1	1	0	j	PD	56	1	0	1	1	0	1	1
1	W	65	b	1	0	1	1	1	0	o	UN	28.1	1	2	0	1	0	1	1
1	M	46	b	4	17	1	1	1	0	e	SD	56.2	1	1	0	0	1	2	1
1	W	65	b	4	0	1	1	1	0	o	UN	27.8	1	1	0	1	0	2	1
1	M	53	b	2	20	1	1	1	0	a	PR	27.8	1	2	0	0	0	0	0
1	M	66	b	4	30	1	1	1	0	o	UN	10.8	0	0	0	2	0	0	0
1	W	57	b	1	0	1	1	1	0	o	UN	28.3	1	1	0	1	0	2	1
1	M	72	a	3	0	1	1	1	0	m	PD	7.2	0	0	0	1	1	2	1
1	M	69	b	3	0	1	1	1	0	a	PD	28.3	1	1	0	2	0	2	2
1	W	55	b	2	0	1	1	1	0	b	SD	30.3	1	0	1	1	0	1	0
1	M	66	a	5	0	1	1	1	0	o	UN	24.4	1	1	1	1	0	1	1
1	M	48	d	5	10	1	1	1	0	g	SD	20	0	1	0	0	0	1	1
1	M	73	b	5	30	1	1	1	0	e	SD	19.8	0	0	1	0	1	0	1
1	M	59	d	3	20	2	1	1	1	f	PD	29.1	0	1	0	1	0	2	0
1	M	61	b	5	30	1	1	1	0	a	PD	10	0	0	2	0	0	1	1
1	M	57	b	3	25	1	1	1	0	o	UN	22.3	1	0	1	2	0	2	0
1	M	60	a	2	60	1	1	1	0	b	SD	26.9	1	2	0	0	0	1	0
1	W	52	b	5	0	1	1	1	0	f	SD	27	1	0	1	1	0	0	1
1	W	60	b	4	0	1	1	1	0	b	SD	35	1	1	1	2	0	0	0
1	M	56	a	4	0	1	1	1	0	b	CR	46.9	1	1	1	0	1	1	0
1	M	55	a	5	60	1	1	1	1	o	UN	12.1	1	1	0	0	0	2	0
1	M	65	b	3	30	1	1	1	0	b	PD	11.3	0	1	1	2	0	0	2
1	W	58	b	2	0	1	1	1	0	b	SD	28.8	1	1	0	1	0	2	1
1	M	66	b	4	0	1	1	1	0	b	SD	28.4	1	2	1	0	0	2	1
1	M	75	a	5	15	1	1	1	1	b	SD	41.8	0	1	1	0	0	1	1
1	M	42	a	4	20	1	1	1	1	a	SD	28.3	0	1	1	0	0	1	0
1	W	57	b	2	0	1	1	1	0	e	SD	37.7	1	1	0	1	0	2	0
1	M	58	a	3	20	1	1	1	1	b	PR	66.5	1	1	1	2	0	1	1
1	M	62	a	5	60	1	1	1	0	a	PR	27.3	1	1	1	1	0	1	1
1	M	68	a	5	60	1	1	1	0	a	SD	5.8	1	0	0	1	0	1	0
1	M	40	b	5	20	1	1	1	0	a	SD	4.8	1	1	0	1	0	2	1
1	M	51	b	1	30	1	1	1	0	b	SD	50.2	1	1	0	0	0	0	1
1	M	53	b	3	0	1	1	1	1	f	SD	37.2	1	0	0	1	1	2	0
1	W	55	b	5	0	1	1	1	0	e	SD	33.7	0	1	0	1	1	2	1
1	M	63	b	3	30	1	1	1	1	a	PD	8.1	1	1	2	1	1	1	1
1	M	54	b	5	0	1	1	1	0	o	UN	26.7	1	0	1	1	1	1	0
1	M	51	b	3	0	1	1	1	0	o	UN	26.6	1	0	1	1	0	2	0
1	W	55	b	1	0	1	1	1	0	o	UN	26.4	1	1	0	1	1	1	0
1	M	66	b	2	0	1	1	1	0	b	SD	44.2	1	0	1	1	1	1	1
1	M	66	b	4	20	1	1	1	1	a	SD	53.2	1	1	2	0	0	2	0
1	M	45	b	5	0	1	1	1	0	b	PD	41.5	1	1	0	2	0	0	0
1	M	59	a	4	50	1	1	1	0	b	PR	26	1	1	0	1	0	2	1
1	M	57	b	1	20	1	1	1	1	i	SD	63.1	0	1	1	1	0	0	1
1	W	74	b	3	0	1	1	1	0	e	PD	12.3	0	1	0	0	0	1	0
1	W	61	b	5	0	1	1	1	0	o	UN	1	1	2	0	1	0	1	0
1	M	76	a	2	22.5	1	1	1	0	o	UN	24.6	1	0	1	2	0	2	2
1	W	45	b	3	0	1	1	1	0	d	SD	44.3	1	0	0	1	0	2	1
1	M	73	a	2	30	1	1	1	0	g	PD	45.6	0	0	0	0	0	1	0
1	M	61	a	1	0	1	1	1	0	o	UN	1.6	1	0	0	0	0	1	1
1	M	51	b	5	0	1	1	1	1	f	SD	41.3	1	1	1	0	1	1	1
1	M	53	a	5	60	1	1	1	0	g	PR	26.5	1	1	1	0	0	1	2
1	M	44	b	5	0	1	1	1	0	o	UN	2.9	0	0	0	1	0	1	1
1	M	54	a	5	40	1	1	1	0	o	UN	21.7	0	2	0	2	1	0	1
1	W	71	b	1	0	1	1	1	0	b	SD	56.8	1	1	0	1	0	0	1
1	M	50	e	2	0	1	1	1	0	o	UN	25	1	0	1	1	0	0	1
1	M	48	a	2	0	1	1	1	0	o	UN	24.5	1	0	0	2	0	1	0
1	M	62	e	3	0	1	1	1	1	m	PD	125	1	1	1	2	0	1	1
1	W	49	b	3	0	1	1	1	0	b	PD	27.9	1	0	1	0	0	1	0
1	M	65	a	4	30	1	1	1	0	b	SD	43.8	1	1	0	0	1	0	0
1	M	53	b	2	2.5	1	1	1	0	o	UN	24	1	0	0	0	0	1	0
1	M	66	b	2	40	1	1	1	0	o	UN	24.5	1	0	0	0	0	1	1
1	M	55	b	5	10	1	1	1	0	g	PR	24.4	1	0	1	0	0	1	0
1	W	61	b	2	0	1	1	1	0	e	PD	5.9	1	0	0	1	0	2	1
1	M	67	b	2	20	1	1	1	0	o	UN	11.4	0	1	2	0	0	2	1
1	W	63	a	1	0	1	1	1	0	e	UN	1.1	1	0	0	2	0	1	2
1	M	52	b	4	0	1	1	1	0	m	UN	24.5	1	0	1	0	0	0	0
1	M	66	b	4	80	1	1	1	0	b	SD	4.5	1	1	0	1	0	2	1
1	M	60	a	3	0	1	1	1	1	a	PD	82.2	0	0	0	0	0	0	0
1	M	62	a	4	30	1	1	1	0	m	SD	10.8	0	0	2	2	0	1	0
1	W	69	a	2	30	1	1	1	0	o	UN	24.6	1	0	1	0	0	2	1
1	M	56	a	4	0	1	1	1	1	f	PD	16.4	0	0	1	0	1	1	0
1	M	45	b	2	0	1	1	1	0	b	PR	25.9	1	0	2	1	0	1	0
1	W	68	e	3	0	1	1	1	0	o	UN	5.3	1	1	2	0	0	2	1
1	M	63	a	5	20	1	1	1	0	g	UN	1.3	0	0	0	0	1	2	1
1	M	58	d	2	45	1	1	1	0	g	UN	8.9	0	1	1	0	0	0	1
1	W	57	a	2	0	1	1	1	0	a	SD	45.5	1	2	1	0	0	1	1
1	M	68	b	1	30	1	1	1	0	b	UN	14.4	1	0	1	1	0	1	1
1	M	64	a	2	30	1	1	1	0	f	PD	12.2	0	0	0	1	0	1	0
1	M	52	d	3	45	1	1	1	0	o	UN	1.9	1	2	0	1	0	1	1
2	W	73	b	7	0	1	1	0	0	a	PD	40	1	0	1	1	0	1	0
2	W	69	b	7	0	1	1	0	0	b	PR	8.1	0	0	1	0	0	1	1
2	M	52	a	7	60	1	1	0	1	b	PD	15.9	0	1	1	1	1	0	1
2	M	70	a	7	20	1	1	0	1	j	PD	2.5	1	0	1	0	0	0	1
2	M	66	a	7	40	1	1	0	0	n	SD	19.5	1	0	1	1	0	0	1
2	M	59	a	7	30	1	1	0	1	a	PR	18.5	0	0	0	0	0	0	1
2	M	38	a	7	0	1	1	0	0	b	PD	5.2	1	0	0	1	0	2	0
2	W	64	b	7	0	2	1	0	0	b	SD	24.4	0	1	2	2	0	0	2
2	M	70	a	7	30	1	1	0	1	e	PD	10.6	0	0	0	1	1	0	1
2	W	60	b	7	0	1	1	0	1	e	PD	49.7	1	1	1	1	1	0	1
2	M	67	a	7	37.5	1	1	0	1	b	PR	51.9	1	1	0	0	0	0	2
2	W	50	b	7	0	1	1	0	0	b	SD	5	1	0	0	1	0	1	2
2	M	64	a	7	80	1	1	0	1	b	PD	26	0	1	0	2	0	0	1
2	W	58	a	7	0	1	1	0	1	a	PR	13.9	0	1	0	0	0	0	1
2	M	62	a	6	50	1	1	0	1	b	PR	26.9	0	0	0	0	0	0	1
2	W	48	b	7	0	1	1	0	0	a	SD	28.7	0	0	0	0	0	1	1
2	W	54	b	7	0	1	1	0	1	n	PR	31.9	0	0	1	0	0	1	0
2	M	61	e	6	20	1	1	0	1	b	PR	48.9	1	0	1	1	1	1	0
2	M	65	e	6	0	1	1	0	1	e	PR	5.8	1	0	1	0	1	0	1
2	W	75	b	6	0	1	1	0	0	b	PR	21.9	1	1	0	1	0	1	0
2	M	61	b	6	0	1	1	0	1	e	SD	17.6	1	1	2	0	0	1	1
2	M	57	b	7	40	1	1	0	1	e	PD	15.1	1	1	0	0	0	0	0
2	M	39	a	6	0	1	1	0	1	b	SD	24.3	0	0	2	0	0	1	1
2	M	40	b	7	0	1	1	0	0	a	PD	10.8	0	0	2	0	0	1	0
2	M	63	b	7	30	1	1	0	0	b	PR	8.9	1	0	1	0	0	0	1
2	M	52	b	7	35	1	1	0	0	d	PD	2	0	1	0	1	0	1	2
2	M	59	a	7	80	1	1	0	0	b	SD	10.6	0	0	0	1	1	0	2
2	M	65	a	5	30	1	1	0	1	g	SD	8.7	1	2	0	1	0	0	1
2	M	63	b	7	0	1	1	0	0	a	SD	13.2	0	1	1	0	1	0	0
2	W	50	a	6	0	1	1	0	1	e	PD	57.7	1	0	0	0	0	1	1
2	M	70	a	6	0	1	1	0	0	b	PD	5.3	1	0	0	0	0	0	2
2	M	62	b	7	40	1	1	0	1	b	SD	1	1	0	0	1	0	1	1
2	M	67	a	7	30	1	1	0	0	b	PR	35.8	1	1	0	1	0	1	1
2	M	75	a	5	20	4	1	0	0	e	SD	22.3	0	0	1	1	0	2	1
2	M	52	a	7	30	1	1	0	1	b	PD	2.4	1	0	0	0	0	1	0
2	W	30	b	7	0	4	1	0	1	e	PD	3.2	1	1	1	0	1	0	0
2	M	54	e	7	25	1	1	0	0	e	PR	7.1	0	0	0	1	1	2	1
2	M	70	a	6	50	1	1	0	0	f	SD	16.6	0	0	0	0	0	1	0
2	M	71	b	7	25	1	1	0	0	n	SD	6.6	0	0	0	1	0	1	0
2	M	53	b	7	30	1	1	0	0	b	PR	32.9	0	0	1	1	0	1	1
2	W	71	a	6	0	1	1	0	1	a	SD	12	1	0	0	0	0	0	0
2	W	50	b	6	0	1	1	0	0	b	SD	27.9	0	2	0	1	0	0	1
2	M	74	b	7	25	1	1	0	1	f	PR	2.4	1	0	1	1	0	1	0
2	W	54	b	7	0	1	1	0	1	l	PD	7.2	0	1	0	0	1	0	0
2	M	61	b	7	20	1	1	0	1	d	SD	18.6	0	0	1	0	0	1	0
2	M	52	b	7	20	1	1	0	1	K	PD	18.4	0	0	1	0	0	0	1
2	W	58	b	7	0	1	1	0	0	f	SD	20.2	1	0	0	1	1	1	1
2	W	50	e	7	0	1	1	0	1	e	SD	19.2	0	0	1	2	1	0	1
2	M	60	a	7	88	1	1	0	0	e	PR	14.4	0	2	2	1	1	2	0
2	M	62	b	7	0	1	1	0	0	b	PD	11.8	0	0	1	0	0	1	0
2	M	44	b	7	37.5	1	1	0	0	g	SD	15.9	0	1	1	1	0	2	0
2	M	34	a	7	7	1	1	0	1	b	PD	6.5	1	0	0	1	0	1	1
2	M	61	b	7	40	1	1	0	0	l	PR	8.5	1	0	2	2	0	1	1
2	M	58	a	6	50	1	1	0	1	b	PD	7.2	0	0	0	0	0	1	0
2	W	58	e	7	0	1	1	0	0	b	SD	27.3	1	2	0	1	0	2	0
2	W	60	e	6	0	1	1	0	0	b	PD	12.1	0	1	0	0	1	0	0
2	M	73	a	6	50	1	1	0	0	c	PD	27.6	0	1	0	1	0	2	0
2	M	46	e	7	20	1	1	0	0	b	PD	9	0	0	2	1	0	0	1
2	M	54	b	7	15	1	1	0	1	e	PR	17.7	0	0	1	1	0	0	1
2	W	58	a	7	0	1	1	0	0	g	PD	8.8	0	1	0	2	0	1	1
2	W	55	e	6	0	1	1	0	0	b	SD	48.6	1	0	1	1	0	1	2
2	M	57	d	7	0	1	1	0	1	e	SD	45.1	1	0	0	0	0	0	0
2	M	51	b	7	3	1	1	0	0	e	PR	42.2	1	1	1	1	0	2	1
2	W	58	b	7	0	1	1	0	1	g	SD	13.8	0	0	0	1	0	1	2
2	W	71	b	7	50	1	1	0	0	e	PR	8.9	0	1	0	1	1	0	1
2	M	39	e	7	0	1	1	0	0	f	PD	5.1	0	0	1	0	1	1	1
2	M	71	b	7	0	1	1	0	1	n	SD	13.3	0	0	1	2	0	1	1
2	W	61	b	7	0	1	1	0	0	b	SD	20.4	0	0	0	0	0	0	1
2	M	57	a	5	80	1	1	0	1	b	PR	17.3	0	0	0	0	1	1	2
2	M	57	e	6	100	1	1	0	0	b	SD	3.2	1	0	0	2	0	0	2
2	M	64	b	6	40	1	1	0	0	f	SD	12.1	0	0	0	0	0	1	0
2	W	46	a	6	0	1	1	0	0	e	SD	4.1	1	2	0	0	0	0	0
2	M	71	a	5	20	1	1	0	0	j	SD	54.6	1	1	0	1	0	0	1
2	W	46	b	7	0	1	1	0	0	b	SD	26.9	1	0	0	0	0	2	0
2	M	85	e	7	25	1	1	0	1	m	PD	48.2	0	0	0	0	0	1	0
2	M	63	b	7	0	1	1	0	0	a	SD	24.8	1	0	0	1	1	1	0
2	M	65	a	6	75	1	1	0	1	f	SD	27.7	0	1	0	2	0	1	1
2	W	70	e	7	0	1	1	0	1	n	PR	25	0	0	1	1	0	0	2
2	M	50	b	7	20	1	1	0	1	g	PD	7	1	0	1	0	0	2	1
2	M	57	b	7	10	1	1	0	1	b	PR	67.1	1	0	0	0	1	0	1
2	M	64	b	7	30	1	1	0	0	b	PD	11.4	0	0	1	0	2	1	2
2	W	75	b	6	0	1	1	0	0	e	PR	16.4	0	0	0	0	0	1	0
2	W	65	b	6	0	1	1	0	0	a	SD	15.5	0	1	0	2	0	1	1
2	M	70	b	7	50	1	1	0	1	b	PD	2.4	1	0	2	0	0	2	2
2	M	90	e	7	40	0	1	0	0	n	PD	3.4	0	1	0	1	0	2	1
2	M	42	a	6	30	1	1	0	1	d	SD	19.8	1	0	1	2	0	0	2
2	W	41	b	7	0	1	1	0	1	b	SD	10.9	0	0	1	1	0	1	1
2	W	76	b	7	0	1	1	0	0	n	SD	20.4	0	1	0	1	0	1	0
2	M	61	b	7	20	1	1	0	0	b	SD	6.7	1	1	0	2	0	0	1
2	M	57	b	7	30	1	1	0	1	b	PR	14	0	0	1	1	0	1	0
2	M	49	b	7	20	1	1	0	0	b	PR	5.8	0	0	0	1	0	2	0
2	M	35	a	7	5	1	1	0	1	b	PD	4.3	0	1	0	0	0	1	0
2	M	59	b	7	40	1	1	0	1	e	SD	2.9	1	2	0	1	0	1	1
2	W	80	b	7	0	1	1	0	0	n	PR	34.2	1	1	0	0	0	0	1
2	M	70	b	7	50	1	1	0	0	a	SD	26	0	0	1	1	0	0	1
2	M	70	a	5	25	1	1	0	1	b	PR	11.7	0	0	0	1	0	2	2
2	M	46	a	6	50	1	1	0	1	b	SD	11.9	1	1	1	0	0	1	0
2	M	70	a	7	20	1	1	0	0	a	PD	3.5	1	0	0	0	0	0	0
2	W	50	b	7	0	1	1	0	1	d	SD	88.7	1	0	2	0	0	0	1
2	W	58	e	7	0	1	1	0	0	f	SD	12	0	0	1	1	0	1	1
2	W	41	b	7	0	1	1	0	0	n	PD	34.1	1	1	0	1	0	0	2
2	M	61	b	7	60	1	1	0	0	c	SD	14.3	0	1	1	1	0	1	0
2	M	59	b	6	0	1	1	0	0	e	PD	23.9	1	1	1	1	1	0	0
2	M	60	a	6	0	2	1	0	1	e	PR	32.7	0	0	0	0	0	1	1
2	M	77	b	7	0	1	1	0	0	m	PD	7.1	0	0	0	1	0	1	0
2	M	54	b	6	45	1	1	0	0	h	PR	4.2	1	0	0	2	0	1	1
2	M	57	b	7	5	1	1	0	1	e	SD	49.8	1	0	1	0	0	1	1
2	M	37	b	6	20	1	1	0	0	a	SD	1.4	1	0	0	2	0	0	1
2	M	70	a	6	80	1	1	0	0	m	PD	10.4	0	0	0	1	0	1	0
2	W	69	d	7	0	1	1	0	1	e	PD	7.3	0	1	0	1	0	2	0
2	M	68	c	6	60	1	1	0	1	a	PR	22.8	1	1	0	1	0	1	1
2	W	38	b	7	0	1	1	0	0	l	PR	19.5	1	0	2	0	0	0	1
2	W	50	b	7	0	1	1	0	1	e	SD	16.9	0	0	2	1	0	1	0
2	W	66	b	7	0	1	1	0	0	a	PD	3.3	0	0	0	2	0	2	0
2	M	70	a	7	30	2	1	0	0	b	SD	11.4	0	0	1	2	0	1	0
2	W	56	b	7	0	1	1	0	1	a	PD	26.7	1	1	0	1	1	2	0
2	M	63	e	7	0	1	1	0	0	f	PD	22.9	1	1	0	0	0	2	0
2	W	75	b	7	0	1	1	0	1	b	PD	1.3	1	0	0	0	0	0	1
2	M	55	b	6	0	1	1	0	1	e	PD	1.4	1	0	1	1	0	1	1
2	M	41	b	6	0	1	1	0	1	e	PD	39	1	0	1	1	0	1	0
2	M	53	b	6	0	1	1	0	0	a	PR	10.9	0	0	1	1	0	2	0
2	W	79	e	6	60	1	1	0	0	m	PD	16.9	0	1	0	0	0	0	1
2	M	64	b	7	30	1	1	0	1	g	PR	14	0	0	1	1	0	1	1
2	M	63	a	7	120	1	1	0	1	b	PR	18.4	0	1	1	0	1	0	0
2	M	40	a	7	0	1	1	0	0	b	PR	35.5	1	0	0	1	1	1	1
2	M	76	a	7	120	1	1	0	1	g	PD	11.7	1	0	0	0	0	1	0
2	W	55	b	7	0	1	1	0	0	a	PR	33.3	1	1	0	0	0	0	1
2	M	62	a	7	30	1	1	0	1	l	PD	14.9	0	0	0	0	0	2	1
2	M	76	a	6	40	1	1	0	0	e	PR	11.1	0	1	0	0	0	0	0
2	M	65	b	7	22.5	1	1	0	1	a	SD	16.8	0	1	1	1	0	1	1
2	M	60	b	6	40	2	1	0	0	e	SD	16.2	0	0	0	2	0	1	1
2	W	42	d	6	0	1	1	0	1	f	SD	37.3	1	0	2	1	0	1	1
2	W	41	b	7	0	1	1	0	1	K	SD	22.1	1	1	0	1	1	1	0
2	M	70	a	7	20	1	1	0	0	b	PR	4.8	0	1	0	2	0	2	0
2	W	66	b	7	0	1	1	0	0	a	SD	19.7	0	0	1	0	0	2	1
2	M	57	e	6	60	1	1	0	1	j	SD	15.8	1	1	1	0	0	0	1
2	W	46	b	7	0	1	1	0	0	e	SD	30.9	1	1	1	0	0	2	2
2	M	52	a	6	75	1	1	0	0	b	SD	9.5	0	1	1	1	1	1	0
2	M	58	e	7	40	1	1	0	0	e	PR	10	0	1	1	1	0	2	1
2	M	63	e	6	60	1	1	0	1	b	PR	32.9	1	0	1	1	0	1	1
2	W	59	b	7	0	1	1	0	0	l	PD	5	0	0	1	0	0	0	0
2	M	56	a	6	30	1	1	0	0	a	SD	20.8	1	0	0	0	1	1	0
2	W	40	b	6	0	1	1	0	0	b	SD	17.5	0	0	1	2	0	0	2
2	M	67	a	7	60	1	1	0	0	m	PD	10.8	0	0	2	0	0	0	1
2	M	71	a	6	50	1	1	0	1	b	SD	20.2	1	0	0	2	0	1	1
2	M	71	a	7	40	1	1	0	1	n	PD	3.6	0	0	0	1	0	1	0
2	W	71	b	5	0	1	1	0	1	g	SD	56.1	1	1	2	1	1	0	1
2	M	50	a	5	60	1	1	0	1	b	SD	8.8	0	0	0	0	0	0	1
2	M	54	b	7	40	1	1	0	1	h	PR	33	1	0	0	2	1	0	1
2	M	53	e	5	10	1	1	0	0	j	SD	30.5	1	0	0	0	1	2	1
2	M	34	e	7	0	1	1	0	0	a	PD	1.1	1	1	0	1	0	0	1
2	M	61	b	7	80	1	1	0	0	K	PR	22.6	0	0	0	0	0	1	1
2	W	67	b	7	0	1	1	0	0	a	PD	2.8	0	0	0	0	1	0	1
2	W	66	b	7	0	1	1	0	1	b	PD	14.3	0	1	1	1	0	0	0
2	M	75	a	6	0	1	1	0	0	a	SD	14.2	0	0	1	1	1	1	2
2	W	44	d	6	0	1	1	0	0	b	SD	31.3	1	1	0	2	0	2	1
2	W	49	b	6	0	0	1	0	0	a	PR	12.4	0	0	1	1	0	1	1
2	M	45	b	6	20	1	1	0	0	b	PD	10	0	0	0	0	0	1	0
2	M	53	a	6	5	1	1	0	0	e	SD	4.3	0	2	0	1	0	1	0
2	M	43	a	7	40	1	1	0	0	e	PR	3.8	1	0	2	1	0	0	1
2	M	60	e	7	30	1	1	0	0	j	SD	15.8	0	2	0	1	1	1	1
3	M	56	a	7	30	1	1	0	0	o	UN	4.1	0	1	0	1	0	1	1
3	M	73	a	4	40	1	1	0	0	o	UN	28.4	1	0	0	1	0	1	0
3	W	76	b	7	0	1	1	0	0	o	UN	28.3	1	1	0	2	2	2	0
3	M	56	e	6	0	1	1	0	0	o	UN	31.2	1	0	0	1	1	1	1
3	W	70	b	6	0	1	1	0	0	o	UN	1.5	0	0	0	2	1	1	2
3	M	76	a	6	50	1	1	0	0	o	UN	15.6	0	1	0	1	0	2	1
3	M	62	e	6	30	4	1	0	0	o	UN	0.2	0	0	0	0	1	0	0
3	M	66	a	5	40	1	1	0	0	o	UN	23.8	1	0	0	1	0	0	0
3	M	72	b	3	10	1	1	0	0	o	UN	17.1	0	0	0	1	0	2	1
3	M	60	e	6	0	1	1	0	0	o	UN	23.6	1	1	0	1	0	1	1
4	M	59	b	7	20	1	1	0	0	o	UN	0.2	1	1	0	1	0	1	1
4	M	54	b	1	0	1	1	1	0	o	UN	0.4	1	1	0	1	0	1	0
4	W	72	b	2	0	1	1	1	0	o	UN	0.4	1	1	0	0	0	1	1
4	W	75	b	3	0	1	1	1	0	o	UN	0.5	1	1	0	1	0	1	1
4	M	56	b	6	10	1	1	0	0	b	UN	0.3	1	0	0	0	0	1	1
4	M	64	e	7	0	1	1	0	0	o	UN	0.2	1	0	1	2	0	1	1
4	M	67	b	7	0	1	1	0	0	o	UN	0	1	0	0	0	0	1	0
4	W	60	b	7	0	1	1	0	0	b	UN	0.2	1	1	1	1	0	0	0
4	M	50	b	7	50	1	1	0	0	b	UN	0.3	1	1	0	0	0	1	0
4	M	70	a	6	0	1	1	0	0	b	UN	0.4	1	1	0	1	0	2	1
4	M	75	b	7	0	1	1	0	0	g	UN	0.3	1	1	0	0	0	1	1
4	M	75	a	2	0	1	1	1	0	o	UN	0.6	1	0	1	1	0	0	0
4	M	50	b	7	20	1	1	0	1	g	UN	0.6	1	0	1	0	0	2	1
4	M	60	a	4	60	1	1	1	0	o	UN	0.3	1	1	0	0	0	0	1
4	M	35	a	5	40	1	1	0	0	g	UN	0.9	1	0	0	0	1	2	1
4	M	60	b	1	0	1	1	1	0	o	UN	0.3	1	2	0	1	0	1	1
4	M	65	a	7	60	1	1	0	1	g	UN	0.6	1	0	1	0	0	1	0
4	M	65	b	7	40	1	1	0	1	b	UN	0.6	1	1	1	1	0	1	1
4	M	67	a	5	55	1	1	0	0	g	UN	0.3	1	0	1	2	0	1	1
4	W	59	b	7	0	1	1	0	0	e	UN	0.6	1	0	0	1	0	1	1
4	M	59	a	2	30	1	1	1	0	o	UN	0.1	1	0	1	2	1	2	2
4	M	78	b	7	0	1	1	0	0	n	UN	0.8	1	0	1	1	0	2	1
4	M	66	b	2	0	1	1	1	0	o	UN	0.1	1	1	1	2	1	1	2
4	M	66	e	7	35	1	1	0	0	a	UN	0.5	1	0	0	1	1	2	1
4	M	55	a	5	40	1	1	1	0	o	UN	0	1	0	0	2	0	0	1
